# Supplementary material for: Influence of Electrospinning Setup Parameters on Properties of Polymer-Perovskite Nanofibers
Source: Polymers (Basel). 2023 Jan 31;15(3):731. doi: 10.3390/polym15030731 (PMC9920078; doi:10.3390/polym15030731)
Supplement: Supplementary file 1 [file polymers-15-00731-s001.zip]

Archive with 1 entries (1 files):
- polymers-2148532-supplementary.pdf
